# Supplementary material for: Effects of Individual Amino Acids on PPARα Transactivation, mTORC1 Activation, ApoA-I Transcription and pro-ApoA-I Secretion
Source: Int J Mol Sci. 2022 May 28;23(11):6071. doi: 10.3390/ijms23116071 (PMC9181357; doi:10.3390/ijms23116071)
Supplement: Supplementary file 1 [file ijms-23-06071-s001.zip]

Archive with 1 entries (1 files):
- ijms-1598922-supplementary.pdf
